# Supplementary material for: Single-Die-Level MEMS Post-Processing for Prototyping CMOS-Based Neural Probes Combined with Optical Fibers for Optogenetic Neuromodulation
Source: Micromachines (Basel). 2026 Jan 26;17(2):159. doi: 10.3390/mi17020159 (PMC12942394; doi:10.3390/mi17020159)
Supplement: Supplementary file 1 [file micromachines-17-00159-s001.zip]

Archive with 1 entries (1 files):
- micromachines-4098693-supplementary.pdf
